# Supplementary material for: Iron imaging in myocardial infarction reperfusion injury
Source: Nat Commun. 2020 Jun 29;11:3273. doi: 10.1038/s41467-020-16923-0 (PMC7324567; doi:10.1038/s41467-020-16923-0)
Supplement: Supplementary file 4 — Source Data [file 41467_2020_16923_MOESM4_ESM.xlsx]

## Sheet: Figure1B
	Pig ID	Time	duration	location	meas
	P41	45 min	1-week	myo	-0.0206
	P46	45 min	1-week	myo	0.019
	P55	45 min	1-week	myo	0.0226
	P37	90 min	1-week	myo	-0.0574			Myo		Infarct
	P38	90 min	1-week	myo	0.008			mean	sd	mean	sd			total Myo	total Infarct
	P42	90 min	1-week	myo	0.0148		45 min	0.007	0.02397	0.0295	0.0487021		mean	0.00344	0.0490133
	P48	90 min	1-week	myo	0.0049		90 min	-0.00254	0.0310586	0.06842	0.0384768		sd	0.0211373	0.0342182
	P51	90 min	1-week	myo	0.017		180 min	0.00866667	0.00569239	0.0556	0.0262315
	P47	3 hr	1-week	myo	0.0117		Perm	0.004325	0.0171329	0.03445	0.0107497
	P53	3 hr	1-week	myo	0.0021
	P54	3 hr	1-week	myo	0.0122
	P39	perm	1-week	myo	-0.0098
	P40	perm	1-week	myo	-0.0099
	P49	perm	1-week	myo	0.0123
	P52	perm	1-week	myo	0.0247
	P41	45 min	1-week	inf	-0.0258
	P46	45 min	1-week	inf	0.0483
	P55	45 min	1-week	inf	0.066
	P37	90 min	1-week	inf	0.1254
	P38	90 min	1-week	inf	0.0652
	P42	90 min	1-week	inf	0.0822
	P48	90 min	1-week	inf	0.0248
	P51	90 min	1-week	inf	0.0445
	P47	3 hr	1-week	inf	0.0763
	P53	3 hr	1-week	inf	0.0644
	P54	3 hr	1-week	inf	0.0261
	P39	perm	1-week	inf	0.0295
	P40	perm	1-week	inf	0.0491
	P49	perm	1-week	inf	0.0351
	P52	perm	1-week	inf	0.0241

## Sheet: Figure1C
Myo									Infarct										Myo		Infarct
45 min - 1 wk		90 min - 1wk		180 min - 1wk		Perm - 1wk			45 min - 1 wk		90 min - 1wk		180 min - 1wk		Perm - 1wk				mean	sd	mean	sd
P41	0.0562345	P42	0.0314611	P43	0.0390084	P39	0.086596		P41	0.141055	P42	0.238724	P43	0.255331	P39	0.57325		45 min	0.0381204	0.00607997	0.07494	0.0405809			total Myo	total Infarct
P41	0.0502629	P42	0.0333999	P43	0.0370621	P39	0.16522		P41	0.153803	P42	0.165742	P43	0.377791	P39	0.111365		90 min	0.0353689	0.00274967	0.107767	0.0676997		mean	0.0426255	0.126035
P41	0.0487187	P42	0.037602	P43	0.0440564	P39	0.104318		P41	0.110594	P42	0.14748	P43	0.310078	P39	0.154459		180 min	0.0379523	0.00823773	0.183603	0.0663328		sd	0.020541	0.105029
P41	0.0290767	P42	0.0344337	P43	0.0441822	P39	0.0775323		P41	0.134463	P42	0.210848	P43	0.200972	P39	0.0728889		Perm	0.0624982	0.0368256	0.118628	0.14446
P41	0.0288602	P42	0.035941	P43	0.0396823	P39	0.133122		P41	0.0639441	P42	0.20502	P43	0.191783	P39	0.183025
P41	0.0317536	P42	0.0313337	P43	0.0410304	P39	0.0608167		P41	0.150822	P42	0.24302	P43	0.208083	P39	0.677737
P41	0.0370943	P42	0.0405781	P43	0.0634559	P39	0.07663		P41	0.105429	P42	0.180439	P43	0.154591	P39	0.176498
P41	0.0390571	P42	0.0395181	P43	0.0341196	P39	0.137303		P41	0.0769281	P42	0.264208	P43	0.133694	P39	0.133983
P41	0.0273684	P42	0.039744	P43	0.0338919	P39	0.109806		P46	0.0533863	P48	0.0755947	P43	0.287273	P39	0.353002
P46	0.0420102	P42	0.0373301	P44	0.0566841	P40	0.0591749		P46	0.0444741	P48	0.0544816	P43	0.164397	P39	0.419469
P46	0.0394629	P42	0.0350434	P44	0.0375195	P40	0.0639868		P46	0.100915	P48	0.0684342	P43	0.198753	P40	0.101437
P46	0.0393984	P42	0.0355654	P44	0.0369869	P40	0.0625407		P46	0.0709552	P48	0.0650573	P43	0.172269	P40	0.0835946
P46	0.0364244	P42	0.036199	P44	0.0375052	P40	0.0636685		P46	0.051466	P48	0.0509669	P43	0.287366	P40	0.127519
P46	0.0453822	P48	0.0347873	P44	0.0362119	P40	0.101973		P46	0.037759	P48	0.0506405	P43	0.171717	P40	0.230412
P46	0.0374303	P48	0.0344835	P44	0.0417662	P49	0.0320282		P46	0.0539496	P48	0.0416244	P43	0.268499	P40	0.233217
P46	0.0358963	P48	0.0347252	P44	0.029604	P49	0.0338101		P46	0.0320439	P48	0.0508966	P43	0.233659	P40	0.156921
P46	0.0391948	P48	0.0361789	P44	0.0299627	P49	0.0343953		P46	0.0309184	P48	0.066223	P43	0.0937143	P40	0.472815
P46	0.0359302	P48	0.0359297	P44	0.0294487	P49	0.0353141		P46	0.0420915	P48	0.0911559	P44	0.0815964	P40	0.201439
P46	0.0349773	P48	0.0377571	P44	0.0354995	P49	0.0380359		P46	0.0344173	P48	0.0557008	P44	0.0642647	P40	0.13805
P46	0.0352856	P48	0.0312202	P44	0.0253298	P49	0.0424732		P55	0.043498	P48	0.0347821	P47	0.12478	P49	0.0772209
P46	0.0364626	P48	0.0354958	P44	0.0292976	P49	0.0362528		P55	0.0433341	P48	0.0497291	P47	0.0690032	P49	0.0506021
P46	0.0377994	P48	0.0367989	P47	0.0404354	P49	0.038067		P55	0.0506062	P48	0.0738003	P47	0.182075	P49	0.058457
P46	0.0366667	P48	0.0356508	P47	0.0447106	P49	0.0419089		P55	0.0967665	P48	0.0536436	P47	0.191789	P49	0.0599127
P46	0.0346378	P48	0.0308104	P47	0.0622819	P52	0.0317974		P55	0.0418627	P48	0.0766565	P47	0.166626	P49	0.0340156
P46	0.0346532	P48	0.0321214	P47	0.0397471	P52	0.030132				P48	0.0624658	P47	0.204087	P49	0.0488584
P46	0.0354822	P48	0.0317804	P47	0.0453532	P52	0.0344727				P48	0.0539898	P47	0.199635	P49	0.0630777
P46	0.0333912	P48	0.0341697	P47	0.0447028	P52	0.0398476				P48	0.0609246	P47	0.186651	P49	0.0392974
P55	0.0421442	P51	0.0373154	P47	0.0428024	P52	0.0350637				P51	0.164083	P47	0.13589	P49	0.0389017
P55	0.0415317	P51	0.0418621	P47	0.048596	P52	0.0325867				P51	0.141149	P53	0.169969	P49	0.026848
P55	0.0386949	P51	0.0333726	P47	0.0270923	P52	0.0360731				P51	0.108747	P53	0.217614	P49	0.0385225
P55	0.0404487	P51	0.0342362	P47	0.0407198						P51	0.10947	P53	0.198801	P49	0.0286382
		P51	0.0349612	P47	0.0297576						P51	0.132854	P53	0.170614	P49	0.0304921
				P47	0.0291441								P54	0.158827	P49	0.0245989
				P47	0.02992								P54	0.149819	P49	0.0347948
				P47	0.0264997								P54	0.147549	P49	0.0386577
				P53	0.0348627								P54	0.118326	P52	0.0894662
				P53	0.0392097								P54	0.145432	P52	0.0660487
				P53	0.0420455										P52	0.0538376
				P53	0.0347006										P52	0.0406079
				P53	0.0328683										P52	0.0291708
				P53	0.0354139										P52	0.0369631
				P54	0.0325533										P52	0.0285903
				P54	0.0382073										P52	0.0315023
				P54	0.045227										P52	0.0274101
				P54	0.0342608										P52	0.0588646
				P54	0.0324278										P52	0.0373667
				P54	0.0343339										P52	0.0332362
				P54	0.0315305										P52	0.0327158
															P52	0.0329955
															P52	0.0386591

## Sheet: Figure2A
Myo					Infarct
Total iron (ICP-OES)		Labile iron (EPR)			Total iron (ICP-OES)		Labile iron (EPR)
P41	0.0562345	P46	0.019211		P41	0.141055	P46	0.0322975
P41	0.0502629	P46	0.0187864		P41	0.153803	P46	0.0345185		Total iron	Myo	Infarct
P41	0.0487187	P46	0.00609625		P41	0.110594	P46	0.00656489		mean	0.043226	0.110754
P41	0.0290767	P46	0.009444		P41	0.134463	P46	0.00802987		SD	0.0182902	0.0909854
P41	0.0288602	P62	0.00896095		P41	0.0639441	P62	0.00919573
P41	0.0317536	P62	0.00820359		P41	0.150822	P62	0.00904076		Labile iron	Myo	Infarct
P41	0.0370943	P64	0.00731175		P41	0.105429	P62	0.0128186		mean	0.00836693	0.0189779
P41	0.0390571	P64	0.0111636		P41	0.0769281	P62	0.0110841		SD	0.00721653	0.0157627
P41	0.0273684	P48	0.00455506		P46	0.0533863	P64	0.00826489
P46	0.0420102	P48	0.00592019		P46	0.0444741	P64	0.00650097
P46	0.0394629	P58	0.00780611		P46	0.100915	P68	0.00757168
P46	0.0393984	P58	0.0119552		P46	0.0709552	P68	0.00783723
P46	0.0364244	P59	0.00261207		P46	0.051466	P48	0.0083248
P46	0.0453822	P59	0.00498242		P46	0.037759	P48	0.00775844
P46	0.0374303	P60	0.00311679		P46	0.0539496	P48	0.00816883
P46	0.0358963	P60	0.00634078		P46	0.0320439	P48	0.0068046
P46	0.0391948	P43	0.000744311		P46	0.0309184	P58	0.00802288
P46	0.0359302	P43	0.00176801		P46	0.0420915	P58	0.00819315
P46	0.0349773	P47	0.00470516		P46	0.0344173	P58	0.00860102
P46	0.0352856	P47	0.00138714		P55	0.043498	P58	0.0140235
P46	0.0364626	P47	0.00206566		P55	0.0433341	P59	0.00788292
P46	0.0377994	P49	0.00373301		P55	0.0506062	P59	0.0138883
P46	0.0366667	P49	0.00526115		P55	0.0967665	P59	0.0161868
P46	0.0346378	P52	0.0250436		P55	0.0418627	P59	0.0189506
P46	0.0346532	P52	0.0279992		P42	0.238724	P60	0.0353978
P46	0.0354822				P42	0.165742	P60	0.0389678
P46	0.0333912				P42	0.14748	P60	0.0601049
P55	0.0421442				P42	0.210848	P60	0.0620994
P55	0.0415317				P42	0.20502	P43	0.0370145
P55	0.0386949				P42	0.24302	P43	0.0451815
P55	0.0404487				P42	0.180439	P43	0.0384986
P42	0.0314611				P42	0.264208	P43	0.0121326
P42	0.0333999				P48	0.0755947	P43	0.0104301
P42	0.037602				P48	0.0544816	P47	0.00706743
P42	0.0344337				P48	0.0684342	P47	0.0063772
P42	0.035941				P48	0.0650573	P47	0.0290976
P42	0.0313337				P48	0.0509669	P47	0.0264718
P42	0.0405781				P48	0.0506405	P49	0.0180769
P42	0.0395181				P48	0.0416244	P49	0.012887
P42	0.039744				P48	0.0508966	P49	0.0410154
P42	0.0373301				P48	0.066223	P49	0.0462174
P42	0.0350434				P48	0.0911559	P52	0.00506188
P42	0.0355654				P48	0.0557008	P52	0.00342047
P42	0.036199				P48	0.0347821
P48	0.0347873				P48	0.0497291
P48	0.0344835				P48	0.0738003
P48	0.0347252				P48	0.0536436
P48	0.0361789				P48	0.0766565
P48	0.0359297				P48	0.0624658
P48	0.0377571				P48	0.0539898
P48	0.0312202				P48	0.0609246
P48	0.0354958				P51	0.164083
P48	0.0367989				P51	0.141149
P48	0.0356508				P51	0.108747
P48	0.0308104				P51	0.10947
P48	0.0321214				P51	0.132854
P48	0.0317804				P43	0.255331
P48	0.0341697				P43	0.377791
P51	0.0373154				P43	0.310078
P51	0.0418621				P43	0.200972
P51	0.0333726				P43	0.191783
P51	0.0342362				P43	0.208083
P51	0.0349612				P43	0.154591
P43	0.0390084				P43	0.133694
P43	0.0370621				P43	0.287273
P43	0.0440564				P43	0.164397
P43	0.0441822				P43	0.198753
P43	0.0396823				P43	0.172269
P43	0.0410304				P43	0.287366
P43	0.0634559				P43	0.171717
P43	0.0341196				P43	0.268499
P43	0.0338919				P43	0.233659
P44	0.0566841				P43	0.0937143
P44	0.0375195				P44	0.0815964
P44	0.0369869				P44	0.0642647
P44	0.0375052				P47	0.12478
P44	0.0362119				P47	0.0690032
P44	0.0417662				P47	0.182075
P44	0.029604				P47	0.191789
P44	0.0299627				P47	0.166626
P44	0.0294487				P47	0.204087
P44	0.0354995				P47	0.199635
P44	0.0253298				P47	0.186651
P44	0.0292976				P47	0.13589
P47	0.0404354				P53	0.169969
P47	0.0447106				P53	0.217614
P47	0.0622819				P53	0.198801
P47	0.0397471				P53	0.170614
P47	0.0453532				P54	0.158827
P47	0.0447028				P54	0.149819
P47	0.0428024				P54	0.147549
P47	0.048596				P54	0.118326
P47	0.0270923				P54	0.145432
P47	0.0407198				P39	0.57325
P47	0.0297576				P39	0.111365
P47	0.0291441				P39	0.154459
P47	0.02992				P39	0.0728889
P47	0.0264997				P39	0.183025
P53	0.0348627				P39	0.677737
P53	0.0392097				P39	0.176498
P53	0.0420455				P39	0.133983
P53	0.0347006				P39	0.353002
P53	0.0328683				P39	0.419469
P53	0.0354139				P40	0.101437
P54	0.0325533				P40	0.0835946
P54	0.0382073				P40	0.127519
P54	0.045227				P40	0.230412
P54	0.0342608				P40	0.233217
P54	0.0324278				P40	0.156921
P54	0.0343339				P40	0.472815
P54	0.0315305				P40	0.201439
P39	0.086596				P40	0.13805
P39	0.16522				P49	0.0772209
P39	0.104318				P49	0.0506021
P39	0.0775323				P49	0.058457
P39	0.133122				P49	0.0599127
P39	0.0608167				P49	0.0340156
P39	0.07663				P49	0.0488584
P39	0.137303				P49	0.0630777
P39	0.109806				P49	0.0392974
P40	0.0591749				P49	0.0389017
P40	0.0639868				P49	0.026848
P40	0.0625407				P49	0.0385225
P40	0.0636685				P49	0.0286382
P40	0.101973				P49	0.0304921
P49	0.0320282				P49	0.0245989
P49	0.0338101				P49	0.0347948
P49	0.0343953				P49	0.0386577
P49	0.0353141				P52	0.0894662
P49	0.0380359				P52	0.0660487
P49	0.0424732				P52	0.0538376
P49	0.0362528				P52	0.0406079
P49	0.038067				P52	0.0291708
P49	0.0419089				P52	0.0369631
P52	0.0317974				P52	0.0285903
P52	0.030132				P52	0.0315023
P52	0.0344727				P52	0.0274101
P52	0.0398476				P52	0.0588646
P52	0.0350637				P52	0.0373667
P52	0.0325867				P52	0.0332362
P52	0.0360731				P52	0.0327158
P62	0.0351417				P52	0.0329955
P62	0.0376784				P52	0.0386591
P62	0.0389312				P62	0.0671666
P62	0.0421149				P62	0.066334
P62	0.035375				P62	0.0729687
P64	0.0333084				P62	0.059618
P64	0.0303567				P62	0.0470606
P64	0.0309716				P62	0.0449816
P64	0.0282214				P62	0.0368453
P62	0.047292				P62	0.0624591
P62	0.0603232				P62	0.0695625
P62	0.0582127				P62	0.0732908
P62	0.0629754				P62	0.064618
P63	0.0502313				P62	0.0535286
P63	0.0494206				P64	0.0845517
P63	0.0485345				P64	0.0618886
P63	0.0490198				P64	0.0528956
P63	0.0408507				P64	0.0692365
P63	0.0444086				P64	0.0809537
P63	0.0534767				P64	0.0287919
P63	0.0544609				P64	0.0657798
P63	0.0486932				P64	0.0895624
P63	0.0474547				P64	0.0901674
P64	0.0471163				P64	0.0706092
P64	0.0510938				P62	0.0981558
P64	0.0447802				P62	0.114205
P64	0.0533201				P62	0.0917226
P59	0.0402562				P62	0.0893155
P59	0.0443816				P62	0.0704216
P59	0.0378028				P62	0.0721638
P59	0.0316516				P62	0.051157
P59	0.0359244				P62	0.0584444
P59	0.0427064				P63	0.142065
P60	0.047051				P63	0.183094
P60	0.0344868				P63	0.137787
P60	0.042125				P63	0.135053
P60	0.040613				P63	0.125889
P60	0.0352244				P63	0.152339
P59	0.0460774				P63	0.117884
P59	0.0570193				P63	0.135553
P59	0.0475957				P63	0.12658
P59	0.0549482				P63	0.156652
P60	0.0523638				P63	0.1961
P60	0.0550284				P64	0.148861
P60	0.0495631				P64	0.123955
P60	0.0469518				P64	0.128657
P60	0.0507663				P64	0.0975665
					P64	0.0947806
					P64	0.0664236
					P64	0.0478462
					P64	0.0809142
					P64	0.0819402
					P59	0.0633205
					P59	0.0460727
					P59	0.03625
					P59	0.0322739
					P59	0.0238724
					P59	0.0274724
					P59	0.0374471
					P59	0.0374522
					P60	0.0915863
					P60	0.216066
					P60	0.142523
					P60	0.0999605
					P60	0.0491677
					P60	0.054997
					P59	0.0723714
					P59	0.0513576
					P59	0.0451629
					P59	0.0363134
					P60	0.0642831
					P60	0.0802655
					P60	0.0509169
					P60	0.0458117
					P60	0.0406985

## Sheet: Figure2B
%FLC					%FHC1
Pig ID	Myo	Pig ID	Infarct		Pig ID	Myo	Pig ID	Infarct
P46	83.7663	P46	278.841		P46	24.3845	P46	124.75
P46	4.37201	P46	50.1542		P46	5.80741	P46	10.2524
P64	19.0709	P64	4667.06		P64	171.599	P64	319.106
P63	0.00221773	P64	5473.69		P63	80.6104	P64	460.767
P64	1.11211	P63	1233.29		P64	30.972	P63	155.19
P64	10.8777	P63	2843.2		P64	29.7104	P63	85.7993
P48	136.551	P63	445.196		P48	1.72058	P63	0.338656
P58	2.06093	P63	434.526		P58	0.954551	P63	59.4207
P48	41.4499	P63	1373.17		P48	19.8751	P63	18.6732
P59	20.5818	P48	492.267		P59	47.9312	P48	2.36673
P59	107.881	P48	1033.48		P59	254.742	P48	2.10365
P60	544.315	P58	3254.68		P60	219.472	P58	105.266
P60	324.775	P58	204.832		P60	109.356	P58	8.04389
P60	373.069	P59	376.968		P60	115.592	P59	216.451
P43	0.0926733	P59	625.254		P43	216.451	P59	108.978
P47	12.5821	P60	1411.78		P47	254.742	P60	663.013
P53	38.5404	P60	2103.09		P53	168.651	P60	423.992
P54	25.4272	P43	468.953		P54	116.8	P43	288.593
P49	15.7066	P43	118.875		P49	0.780729	P43	146.311
P52	0.255837	P47	161.266		P52	55.0585	P47	208.354
		P47	195.808				P47	61.5162
		P49	18.8736				P49	60.4594
		P49	8.74403				P49	18.3524
		P52	19.7434				P52	177.65
mean	88.1245	mean	1137.24		mean	96.2605	mean	155.24
sd	150.106	sd	1501.51		sd	89.1576	sd	169.837

## Sheet: Figure2C
%ACO1
Pig ID	Myo	Pig ID	Infarct
P46	79.2278	P46	10.0766
P46	238.515	P46	56.8046
P64	50.6656	P64	0.531424
P64	97.2034	P64	1.04822
P64	171.603	P63	1.11569
P64	21.7499	P63	42.6045
P48	218.719	P63	0.186589
P58	24.984	P63	66.8537
P48	44.7227	P63	61.5179
P59	67.3187	P48	38.6644
P59	60.671	P48	108.604
P60	19.5343	P58	126.057
P60	41.4395	P58	96.198
P60	86.9995	P59	74.4363
P43	228.799	P59	113.609
P47	149.389	P60	49.6229
P53	191.067	P60	18.3529
P54	80.8925	P43	178.891
P49	92.5997	P43	106.369
P52	81.738	P47	43.4997
		P47	51.7302
		P49	84.3277
		P49	45.1901
		P52	97.8795
mean	102.392	mean	61.4238
sd	71.3536	sd	46.2274

## Sheet: Figure2D
%DMT1
Pig ID	Myo	Pig ID	Infarct
P46	186.302	P46	18.208
P46	128.133	P46	57.3411
P64	59.9837	P64	23.9424
P63	89.0472	P64	23.2877
P64	80.2538	P63	27.8866
P64	19.5148	P63	42.7099
P48	138.765	P63	64.5121
P58	17.2258	P63	67.4851
P48	25.75	P63	43.0069
P59	35.1755	P48	30.4105
P59	24.1927	P48	80.2538
P60	147.186	P58	122.064
P60	136.854	P58	31.374
P60	166.168	P59	45.9342
P43	126.369	P59	34.5712
P47	122.488	P60	80.2538
P53	131.735	P60	62.748
P54	140.215	P43	60.4009
P49	132.193	P43	80.2538
P52	73.8486	P47	81.9401
		P47	32.1444
		P49	99.8367
		P49	34.5712
		P52	44.5236
mean	99.07	mean	53.7358
sd	53.3786	sd	26.7967

## Sheet: Figure2E
%HO1
Pig ID	Myo	Pig ID	Infarct
P46	67.1436	P46	113.314
P46	82.0924	P46	1437.33
P64	118.126	P64	791.902
P63	33.6883	P64	1059.51
P64	62.4304	P63	1378.78
P64	64.1856	P63	5972.74
P48	290.859	P63	2700.81
P58	25.8874	P63	3091.68
P48	56.6568	P63	1422.47
P59	66.9113	P48	381.14
P59	70.7264	P48	1578.32
P60	172.348	P58	786.432
P60	76.8609	P58	540.885
P60	40.3411	P59	101.771
P43	142.931	P59	78.2044
P47	142.437	P60	687.005
P53	92.3588	P60	398.705
P54	109.075	P43	1916.39
P49	229.791	P43	3430.44
P52	65.0816	P47	2617.87
		P47	1503.57
		P49	76.595
		P49	213.661
		P52	128.371
mean	100.497	mean	1350.33
sd	67.1777	sd	1403.96

## Sheet: Figure3B
		Pig ID	Time	intensity ROI	meas
		P41	45 min	Iso	-0.0206
		P46	45 min	Iso	0.019
		P55	45 min	Iso	0.0226
		P41	45 min	Hyper	-0.0258
		P46	45 min	Hyper	0.0483
		P55	45 min	Hyper	0.066
		P37	90 min	Iso	-0.0574			Iso		Hyper		Hypo
		P38	90 min	Iso	0.008			mean	sd	mean	sd	mean	sd
		P42	90 min	Iso	0.0148		45 min	0.007	0.02397	0.0295	0.0487021
		P48	90 min	Iso	0.0049		90 min	-0.00254	0.0310586	0.02116	0.0149988	0.09348	0.0376352
		P51	90 min	Iso	0.017		180 min	0.00866667	0.00569239	0.0102333	0.00877572	0.0949333	0.0304856
		P37	90 min	Hyper	0.0133		Perm	0.004325	0.0171329	0.03445	0.0107497
		P38	90 min	Hyper	0.0124
		P42	90 min	Hyper	0.0476
		P48	90 min	Hyper	0.0189
		P51	90 min	Hyper	0.0136
		P37	90 min	hypo	0.1549
		P38	90 min	hypo	0.0765
		P42	90 min	hypo	0.1007
		P48	90 min	hypo	0.0781
		P51	90 min	hypo	0.0572
		P47	3 hr	Iso	0.0117
		P53	3 hr	Iso	0.0021
		P54	3 hr	Iso	0.0122
		P47	3 hr	Hyper	0.0153
		P53	3 hr	Hyper	0.0001
		P54	3 hr	Hyper	0.0153
		P47	3 hr	hypo	0.1018
		P53	3 hr	hypo	0.1214
		P54	3 hr	hypo	0.0616
		P39	perm	Iso	-0.0098
		P40	perm	Iso	-0.0099
		P49	perm	Iso	0.0123
		P52	perm	Iso	0.0247
		P39	perm	Hyper	0.0295
		P40	perm	Hyper	0.0491
		P49	perm	Hyper	0.0351
		P52	perm	Hyper	0.0241

## Sheet: Figure3C
	Pig ID	Time	intensity ROI	meas
	P41	45 min	Iso	44.3897
	P46	45 min	Iso	48.4878
	P55	45 min	Iso	45.1404				Iso		Hyper		Hypo
	P41	45 min	Hyper	34.5752				mean	sd	mean	sd	mean	sd
	P46	45 min	Hyper	60.8127			45 min	46.006	2.18186	54.3272	17.4385
	P55	45 min	Hyper	67.5938			90 min	47.4555	4.31138	55.1817	13.7907	13.9979	2.90024
	P37	90 min	Iso	43.3704			180 min	46.3755	0.560214	68.7154	3.63243	14.118	2.78233
	P38	90 min	Iso	49.4324			Perm	45.0847	2.63394	53.3115	6.98254
	P42	90 min	Iso	53.0346
	P48	90 min	Iso	48.6017
	P51	90 min	Iso	42.8386
	P37	90 min	Hyper	65.713
	P38	90 min	Hyper	71.1487
	P42	90 min	Hyper	38.0995
	P48	90 min	Hyper	45.0538
	P51	90 min	Hyper	55.8935
	P37	90 min	Hypo	11.0024
	P38	90 min	Hypo	13.8256
	P42	90 min	Hypo	11.9901
	P48	90 min	Hypo	18.4855
	P51	90 min	Hypo	14.6857
	P47	3 hr	Iso	45.7308
	P53	3 hr	Iso	46.7438
	P54	3 hr	Iso	46.6519
	P47	3 hr	Hyper	70.7966
	P53	3 hr	Hyper	70.8286
	P54	3 hr	Hyper	64.5211
	P47	3 hr	Hypo	16.512
	P53	3 hr	Hypo	11.0655
	P54	3 hr	Hypo	14.7766
	P39	perm	Iso	44.1965
	P40	perm	Iso	41.7973
	P49	perm	Iso	47.6718
	P52	perm	Iso	46.6734
	P39	perm	Hyper	59.2647
	P40	perm	Hyper	52.3765
	P49	perm	Hyper	43.8252
	P52	perm	Hyper	57.7795

## Sheet: Figure5B
	in vivo
	Pig ID	Ligation_duration	Time_point	Intensity ROI	meas
	P56	90-min	1-week	Iso	-0.0126
	P57	90-min	1-week	Iso	-0.0125
	P58	90-min	1-week	Iso	-0.0296
	P59	90-min	1-week	Iso	0.0246
	P60	90-min	1-week	Iso	-0.0023			Iso		Hypo
	P43	180-min	1-week	Iso	-0.0379			mean	sd	mean	sd
	P66	90-min	1-week	Iso	0.0137		1-week	-0.0105	0.0195767	0.0551727	0.0389114
	P67	90-min	1-week	Iso	-0.0215		8-week	-0.00895	0.0341827	-0.0187375	0.0336531
	P68	90-min	1-week	Iso	-0.0317
	P69	90-min	1-week	Iso	0.0054
	P70	90-min	1-week	Iso	-0.0111
	P56	90-min	1-week	Hypo	0.0324
	P57	90-min	1-week	Hypo	0.141
	P58	90-min	1-week	Hypo	0.0091
	P59	90-min	1-week	Hypo	0.0337
	P60	90-min	1-week	Hypo	0.0458
	P43	180-min	1-week	Hypo	0.0792
	P66	90-min	1-week	Hypo	0.0319
	P67	90-min	1-week	Hypo	0.0702
	P68	90-min	1-week	Hypo	0.0634
	P69	90-min	1-week	Hypo	0.0106
	P70	90-min	1-week	Hypo	0.0896
	P59	90-min	8-week	Iso	0.0251
	P60	90-min	8-week	Iso	-0.0282
	P66	90-min	8-week	Iso	0.0088
	P67	90-min	8-week	Iso	-0.0139
	CT-40	180-min	8-week	Iso	-0.0703
	CT-41	180-min	8-week	Iso	0.0403
	CT-47	180-min	8-week	Iso	-0.017
	CT-54	180-min	8-week	Iso	-0.0164
	P59	90-min	8-week	Hypo	0.0224
	P60	90-min	8-week	Hypo	-0.0686
	P66	90-min	8-week	Hypo	-0.036
	P67	90-min	8-week	Hypo	-0.0359
	CT-40	180-min	8-week	Hypo	0.0042
	CT-41	180-min	8-week	Hypo	0.0116
	CT-47	180-min	8-week	Hypo	0.005
	CT-54	180-min	8-week	Hypo	-0.0526

[truncated: 9 more sheets: Figure5C, SupplementaryTable1_2, SupplementaryFigure2, SupplementaryFigure8A, SupplementaryFigure10, SupplementaryFigure11A, SupplementaryFigure11BC, SupplementaryFigure11DE, SupplementaryFigure13]
